# Supplementary material for: Management and Prevention of Neurodegenerative Disorders: Can Antioxidant-Rich Dietary Interventions Help?
Source: Antioxidants (Basel). 2025 Sep 2;14(9):1078. doi: 10.3390/antiox14091078 (PMC12466820; doi:10.3390/antiox14091078)
Supplement: Supplementary file 1 [file antioxidants-14-01078-s001.zip]

Archive with 1 entries (1 files):
- antioxidants-3785137-supplementary.pdf
